# Supplementary material for: Exploring Beneficial Properties of Haskap Berry Leaf Compounds for Gut Health Enhancement
Source: Antioxidants (Basel). 2024 Mar 17;13(3):357. doi: 10.3390/antiox13030357 (PMC10968585; doi:10.3390/antiox13030357)
Supplement: Supplementary file 1 [file antioxidants-13-00357-s001.zip]

Archive with 1 entries (1 files):
- antioxidants-2812423-supplementary.pdf
